# Supplementary material for: The Anti-Tumor Effect and Underlying Apoptotic Mechanism of Ginsenoside Rk1 and Rg5 in Human Liver Cancer Cells
Source: Molecules. 2021 Jun 27;26(13):3926. doi: 10.3390/molecules26133926 (PMC8271777; doi:10.3390/molecules26133926)
Supplement: Supplementary file 1 [file molecules-26-03926-s001.zip]

Archive with 1 entries (1 files):
- molecules-1233741-SI.pdf
